# Supplementary material for: Pioneering noninvasive colorectal cancer detection with an AI-enhanced breath volatilomics platform
Source: Theranostics. 2024 Jul 8;14(11):4240–55. doi: 10.7150/thno.94950 (PMC11303087; doi:10.7150/thno.94950)
Supplement: Supplementary file 2 — Supplementary data. [file thnov14p4240s2.xlsx]

## Sheet: Data S1
KEGG Pathway Difference Test from PICRUSt2
No.	Pathway	wilcoxon test pvalue	p.adjust (FDR)
41	Bacterial secretion system [PATH:ko03070]	0.0306575	0.048726
51	Biofilm formation - Pseudomonas aeruginosa [PATH:ko02025]	0.0152484	0.048726
67	C5-Branched dibasic acid metabolism [PATH:ko00660]	0.048726	0.048726
68	Caffeine metabolism [PATH:ko00232]	0.0193592	0.048726
76	Carbon fixation pathways in prokaryotes [PATH:ko00720]	0.0435442	0.048726
112	D-Arginine and D-ornithine metabolism [PATH:ko00472]	0.0325506	0.048726
126	Endocytosis [PATH:ko04144]	0.0133233	0.048726
231	Methane metabolism [PATH:ko00680]	0.048726	0.048726
246	Nitrogen metabolism [PATH:ko00910]	0.0411292	0.048726
275	Peptidases and inhibitors [BR:ko01002]	0.0306575	0.048726
285	Phosphatidylinositol signaling system [PATH:ko04070]	0.0411292	0.048726
289	Photosynthesis - antenna proteins [PATH:ko00196]	0.041175	0.048726
321	Proteoglycans in cancer [PATH:ko05205]	0.0288576	0.048726
351	Secretion system [BR:ko02044]	0.0198245	0.048726
357	Signaling proteins	0.017408	0.048726
375	Sulfur relay system [PATH:ko04122]	0.0271475	0.048726
378	Systemic lupus erythematosus [PATH:ko05322]	0.0344362	0.048726
1	ABC transporters [PATH:ko02010]	0.121661	0.742197
2	Acarbose and validamycin biosynthesis [PATH:ko00525]	0.288437	0.742197
3	Adipocytokine signaling pathway [PATH:ko04920]	0.0606094	0.677218
4	Adrenergic signaling in cardiomyocytes [PATH:ko04261]	0.0673769	0.677218
5	African trypanosomiasis [PATH:ko05143]	0.60857	0.9238
6	Alanine, aspartate and glutamate metabolism [PATH:ko00250]	0.100737	0.677218
7	Alcoholism [PATH:ko05034]	0.990928	0.995647
8	Aldosterone synthesis and secretion [PATH:ko04925]	0.418022	0.859411
9	Aldosterone-regulated sodium reabsorption [PATH:ko04960]	0.418022	0.859411
10	alpha-Linolenic acid metabolism [PATH:ko00592]	0.657235	0.937004
11	Alzheimer disease [PATH:ko05010]	0.758774	0.949386
12	Amino acid metabolism	0.459023	0.864766
13	Amino acid related enzymes [BR:ko01007]	0.561545	0.894233
14	Amino sugar and nucleotide sugar metabolism [PATH:ko00520]	0.105685	0.677218
15	Aminoacyl-tRNA biosynthesis [PATH:ko00970]	0.864564	0.980021
16	Aminobenzoate degradation [PATH:ko00627]	0.592704	0.912851
17	Amoebiasis [PATH:ko05146]	0.972789	0.995647
18	Amphetamine addiction [PATH:ko05031]	0.990928	0.995647
19	AMPK signaling pathway [PATH:ko04152]	0.846712	0.980021
20	Amyotrophic lateral sclerosis [PATH:ko05014]	0.936562	0.990549
21	Antifolate resistance [PATH:ko01523]	0.0639209	0.677218
22	Antigen processing and presentation [PATH:ko04612]	0.828936	0.980021
23	Antimicrobial resistance genes [BR:ko01504]	0.431742	0.859411
24	Apelin signaling pathway [PATH:ko04371]	0.0606094	0.677218
25	Apoptosis - fly [PATH:ko04214]	0.188359	0.742197
26	Apoptosis - multiple species [PATH:ko04215]	0.248625	0.742197
27	Apoptosis [PATH:ko04210]	0.309839	0.764631
28	Arabinogalactan biosynthesis - Mycobacterium [PATH:ko00572]	0.592704	0.912851
29	Arachidonic acid metabolism [PATH:ko00590]	0.811247	0.975345
30	Arginine and proline metabolism [PATH:ko00330]	0.546261	0.883227
31	Arginine biosynthesis [PATH:ko00220]	0.531183	0.879055
32	Arrhythmogenic right ventricular cardiomyopathy [PATH:ko05412]	0.0639209	0.677218
33	Ascorbate and aldarate metabolism [PATH:ko00053]	0.546261	0.883227
34	Atrazine degradation [PATH:ko00791]	0.741509	0.949386
35	Autophagy - animal [PATH:ko04140]	0.282877	0.742197
36	Autophagy - yeast [PATH:ko04138]	0.846712	0.980021
37	Axon regeneration [PATH:ko04361]	0.196253	0.742197
38	Bacterial chemotaxis [PATH:ko02030]	0.100737	0.677218
39	Bacterial invasion of epithelial cells [PATH:ko05100]	0.811247	0.975345
40	Bacterial motility proteins [BR:ko02035]	0.0709818	0.677218
42	Bacterial toxins [BR:ko02042]	0.116142	0.731523
43	Basal transcription factors [PATH:ko03022]	0.448234	0.864766
44	Base excision repair [PATH:ko03410]	0.459023	0.864766
45	Benzoate degradation [PATH:ko00362]	0.230201	0.742197
46	beta-Alanine metabolism [PATH:ko00410]	0.459023	0.864766
47	beta-Lactam resistance [PATH:ko01501]	0.355642	0.82462
48	Betalain biosynthesis [PATH:ko00965]	0.139422	0.742197
49	Bile secretion [PATH:ko04976]	0.542317	0.883227
50	Biofilm formation - Escherichia coli [PATH:ko02026]	0.288437	0.742197
52	Biofilm formation - Vibrio cholerae [PATH:ko05111]	0.741509	0.949386
53	Biosynthesis of ansamycins [PATH:ko01051]	0.546261	0.883227
54	Biosynthesis of enediyne antibiotics [PATH:ko01059]	0.821811	0.980021
55	Biosynthesis of siderophore group nonribosomal peptides [PATH:ko01053]	0.776157	0.949386
56	Biosynthesis of type II polyketide backbone [PATH:ko01056]	0.233878	0.742197
57	Biosynthesis of type II polyketide products [PATH:ko01057]	0.52976	0.879055
58	Biosynthesis of unsaturated fatty acids [PATH:ko01040]	0.972789	0.995647
59	Biosynthesis of vancomycin group antibiotics [PATH:ko01055]	0.459023	0.864766
60	Biosynthesis of various secondary metabolites - part 1 [PATH:ko00999]	0.418022	0.859411
61	Biosynthesis of various secondary metabolites - part 2 [PATH:ko00998]	0.355642	0.82462
62	Biosynthesis of various secondary metabolites - part 3 [PATH:ko00997]	0.42783	0.859411
63	Biotin metabolism [PATH:ko00780]	0.657235	0.937004
64	Bisphenol degradation [PATH:ko00363]	0.260672	0.742197
65	Bladder cancer [PATH:ko05219]	0.288437	0.742197
66	Butanoate metabolism [PATH:ko00650]	0.268034	0.742197
69	Calcium signaling pathway [PATH:ko04020]	0.0673769	0.677218
70	cAMP signaling pathway [PATH:ko04024]	0.0786549	0.677218
71	Caprolactam degradation [PATH:ko00930]	0.918491	0.990549
72	Carbapenem biosynthesis [PATH:ko00332]	0.343817	0.815117
73	Carbohydrate digestion and absorption [PATH:ko04973]	0.972789	0.995647
74	Carbohydrate metabolism	0.230201	0.742197
75	Carbon fixation in photosynthetic organisms [PATH:ko00710]	0.166054	0.742197
77	Cardiac muscle contraction [PATH:ko04260]	0.180696	0.742197
78	Carotenoid biosynthesis [PATH:ko00906]	0.531183	0.879055
79	Cationic antimicrobial peptide (CAMP) resistance [PATH:ko01503]	0.936562	0.990549
80	CD molecules [BR:ko04090]	0.0786549	0.677218
81	Cell adhesion molecules [BR:ko04515]	0.862624	0.980021
82	Cell adhesion molecules [PATH:ko04514]	0.880794	0.980021
83	Cell cycle - Caulobacter [PATH:ko04112]	0.60857	0.9238
84	Cell cycle - yeast [PATH:ko04111]	0.418022	0.859411
85	Cell cycle [PATH:ko04110]	0.179683	0.742197
86	Cell growth	0.657235	0.937004
87	Cell motility	1	1
88	Cellular senescence [PATH:ko04218]	0.418022	0.859411
89	Central carbon metabolism in cancer [PATH:ko05230]	0.936562	0.990549
90	cGMP-PKG signaling pathway [PATH:ko04022]	0.418022	0.859411
91	Chagas disease [PATH:ko05142]	0.516314	0.879055
92	Chaperones and folding catalysts [BR:ko03110]	0.0959727	0.677218
93	Chemical carcinogenesis [PATH:ko05204]	0.724371	0.949386
94	Chloroalkane and chloroalkene degradation [PATH:ko00625]	0.309839	0.764631
95	Chlorocyclohexane and chlorobenzene degradation [PATH:ko00361]	0.516314	0.879055
96	Choline metabolism in cancer [PATH:ko05231]	0.0959727	0.677218
97	Chromosome and associated proteins [BR:ko03036]	0.724371	0.949386
98	Circadian entrainment [PATH:ko04713]	0.0673769	0.677218
99	Citrate cycle (TCA cycle) [PATH:ko00020]	0.0709818	0.677218
100	Cocaine addiction [PATH:ko05030]	0.990928	0.995647
101	Cofactor metabolism	0.990928	0.995647
102	Collecting duct acid secretion [PATH:ko04966]	0.425414	0.859411
103	Colorectal cancer [PATH:ko05210]	0.248625	0.742197
104	Coronavirus disease - COVID-19 [PATH:ko05171]	0.487223	0.879055
105	Cushing syndrome [PATH:ko04934]	0.724371	0.949386
106	Cyanoamino acid metabolism [PATH:ko00460]	0.258206	0.742197
107	Cysteine and methionine metabolism [PATH:ko00270]	0.673792	0.938416
108	Cytochrome P450 [BR:ko00199]	0.918491	0.990549
109	Cytoskeleton proteins [BR:ko04812]	0.918491	0.990549
110	Cytosolic DNA-sensing pathway [PATH:ko04623]	NA	NA
111	D-Alanine metabolism [PATH:ko00473]	0.418454	0.859411
113	D-Glutamine and D-glutamate metabolism [PATH:ko00471]	0.145757	0.742197
114	Dilated cardiomyopathy [PATH:ko05414]	0.0913862	0.677218
115	Dioxin degradation [PATH:ko00621]	0.47301	0.86787
116	DNA repair and recombination proteins [BR:ko03400]	0.531183	0.879055
117	DNA replication [PATH:ko03030]	0.776157	0.949386
118	DNA replication proteins [BR:ko03032]	0.268034	0.742197
119	Domain-containing proteins not elsewhere classified [BR:ko04990]	0.793651	0.967979
120	Dopaminergic synapse [PATH:ko04728]	0.990928	0.995647
121	Drug metabolism - cytochrome P450 [PATH:ko00982]	0.882483	0.980021
122	Drug metabolism - other enzymes [PATH:ko00983]	0.431742	0.859411
123	ECM-receptor interaction [PATH:ko04512]	0.880794	0.980021
124	EGFR tyrosine kinase inhibitor resistance [PATH:ko01521]	0.282877	0.742197
125	Endocrine and other factor-regulated calcium reabsorption [PATH:ko04961]	0.418022	0.859411
127	Energy metabolism	0.501659	0.879055
128	Enzymes with EC numbers	0.0869739	0.677218
129	Epithelial cell signaling in Helicobacter pylori infection [PATH:ko05120]	0.459023	0.864766
130	Epstein-Barr virus infection [PATH:ko05169]	0.248625	0.742197
131	Estrogen signaling pathway [PATH:ko04915]	0.776157	0.949386
132	Ether lipid metabolism [PATH:ko00565]	0.864564	0.980021
133	Ethylbenzene degradation [PATH:ko00642]	0.624617	0.937004
134	Exosome [BR:ko04147]	0.0747397	0.677218
135	Fanconi anemia pathway [PATH:ko03460]	0.282877	0.742197
136	Fat digestion and absorption [PATH:ko04975]	0.0827315	0.677218
137	Fatty acid biosynthesis [PATH:ko00061]	0.105685	0.677218
138	Fatty acid degradation [PATH:ko00071]	0.531183	0.879055
139	Fc gamma R-mediated phagocytosis [PATH:ko04666]	0.260672	0.742197
140	Ferroptosis [PATH:ko04216]	0.0673769	0.677218
141	Flagellar assembly [PATH:ko02040]	0.133297	0.742197
142	Flavone and flavonol biosynthesis [PATH:ko00944]	0.690505	0.949386
143	Flavonoid biosynthesis [PATH:ko00941]	0.882483	0.980021
144	Fluid shear stress and atherosclerosis [PATH:ko05418]	0.239291	0.742197
145	Fluorobenzoate degradation [PATH:ko00364]	0.882483	0.980021
146	Focal adhesion [PATH:ko04510]	0.862624	0.980021
147	Folate biosynthesis [PATH:ko00790]	0.657235	0.937004
148	FoxO signaling pathway [PATH:ko04068]	0.516314	0.879055
149	Fructose and mannose metabolism [PATH:ko00051]	0.47301	0.86787
150	Function unknown	0.166054	0.742197
151	Furfural degradation [PATH:ko00365]	0.918491	0.990549
152	G protein-coupled receptors [BR:ko04030]	0.425414	0.859411
153	GABAergic synapse [PATH:ko04727]	0.288437	0.742197
154	Galactose metabolism [PATH:ko00052]	0.258206	0.742197
155	Gastric acid secretion [PATH:ko04971]	0.418022	0.859411
156	Gastric cancer [PATH:ko05226]	0.456469	0.864766
157	General function prediction only	0.624617	0.937004
158	Geraniol degradation [PATH:ko00281]	0.758774	0.949386
159	Global maps only	0.320915	0.78281
160	Glucagon signaling pathway [PATH:ko04922]	0.741509	0.949386
161	Glucosinolate biosynthesis [PATH:ko00966]	0.640841	0.937004
162	Glutamatergic synapse [PATH:ko04724]	0.332241	0.801176
163	Glutathione metabolism [PATH:ko00480]	0.657235	0.937004
164	Glycan metabolism	0.864564	0.980021
165	Glycerolipid metabolism [PATH:ko00561]	0.15907	0.742197
166	Glycerophospholipid metabolism [PATH:ko00564]	0.299013	0.751091
167	Glycine, serine and threonine metabolism [PATH:ko00260]	0.196253	0.742197
168	Glycolysis / Gluconeogenesis [PATH:ko00010]	0.0673769	0.677218
169	Glycosaminoglycan binding proteins [BR:ko00536]	0.248625	0.742197
170	Glycosaminoglycan degradation [PATH:ko00531]	0.152305	0.742197
171	Glycosphingolipid biosynthesis - ganglio series [PATH:ko00604]	0.152305	0.742197
172	Glycosphingolipid biosynthesis - globo and isoglobo series [PATH:ko00603]	0.15907	0.742197
173	Glycosphingolipid biosynthesis - lacto and neolacto series [PATH:ko00601]	0.0786549	0.677218
174	Glycosylphosphatidylinositol (GPI)-anchored proteins [BR:ko00537]	0.405406	0.859411
175	Glycosyltransferases [BR:ko01003]	0.882483	0.980021
176	Glyoxylate and dicarboxylate metabolism [PATH:ko00630]	0.592704	0.912851
177	GnRH signaling pathway [PATH:ko04912]	0.260672	0.742197
178	Hematopoietic cell lineage [PATH:ko04640]	0.762233	0.949386
179	Hepatitis B [PATH:ko05161]	0.204383	0.742197
180	Hepatitis C [PATH:ko05160]	0.204383	0.742197
181	Hepatocellular carcinoma [PATH:ko05225]	0.707367	0.949386
182	Herpes simplex virus 1 infection [PATH:ko05168]	0.196253	0.742197
183	HIF-1 signaling pathway [PATH:ko04066]	0.972789	0.995647
184	Histidine metabolism [PATH:ko00340]	0.846712	0.980021
185	Homologous recombination [PATH:ko03440]	0.673792	0.938416
186	Human cytomegalovirus infection [PATH:ko05163]	0.248625	0.742197
187	Human immunodeficiency virus 1 infection [PATH:ko05170]	0.248625	0.742197
188	Human papillomavirus infection [PATH:ko05165]	0.405406	0.859411
189	Human T-cell leukemia virus 1 infection [PATH:ko05166]	0.282877	0.742197
190	Huntington disease [PATH:ko05016]	0.531183	0.879055
191	Hypertrophic cardiomyopathy [PATH:ko05410]	0.230201	0.742197
192	IL-17 signaling pathway [PATH:ko04657]	0.776157	0.949386
193	Indole alkaloid biosynthesis [PATH:ko00901]	0.387965	0.859411
194	Influenza A [PATH:ko05164]	0.204383	0.742197
195	Inositol phosphate metabolism [PATH:ko00562]	0.258206	0.742197
196	Insect hormone biosynthesis [PATH:ko00981]	0.204383	0.742197
197	Insulin resistance [PATH:ko04931]	0.758774	0.949386
198	Insulin secretion [PATH:ko04911]	0.0673769	0.677218
199	Insulin signaling pathway [PATH:ko04910]	0.990928	0.995647
200	Ion channels [BR:ko04040]	0.0673769	0.677218
201	Isoflavonoid biosynthesis [PATH:ko00943]	0.0798381	0.677218
202	Isoquinoline alkaloid biosynthesis [PATH:ko00950]	0.60857	0.9238
203	Kaposi sarcoma-associated herpesvirus infection [PATH:ko05167]	0.204383	0.742197
204	Legionellosis [PATH:ko05134]	0.724371	0.949386
205	Leishmaniasis [PATH:ko05140]	0.282877	0.742197
206	Limonene and pinene degradation [PATH:ko00903]	0.239291	0.742197
207	Linoleic acid metabolism [PATH:ko00591]	0.501659	0.879055
208	Lipid biosynthesis proteins [BR:ko01004]	0.221354	0.742197
209	Lipid metabolism	0.640841	0.937004
210	Lipoarabinomannan (LAM) biosynthesis [PATH:ko00571]	0.690505	0.949386
211	Lipoic acid metabolism [PATH:ko00785]	0.133297	0.742197
212	Lipopolysaccharide biosynthesis [PATH:ko00540]	0.707367	0.949386
213	Lipopolysaccharide biosynthesis proteins [BR:ko01005]	0.882483	0.980021
214	Longevity regulating pathway - multiple species [PATH:ko04213]	0.657235	0.937004
215	Longevity regulating pathway - worm [PATH:ko04212]	0.972789	0.995647
216	Longevity regulating pathway [PATH:ko04211]	0.758774	0.949386
217	Lysine biosynthesis [PATH:ko00300]	0.673792	0.938416
218	Lysine degradation [PATH:ko00310]	0.724371	0.949386
219	Lysosome [PATH:ko04142]	0.139422	0.742197
220	Malaria [PATH:ko05144]	0.418022	0.859411
221	Mannose type O-glycan biosynthesis [PATH:ko00515]	0.923336	0.990549
222	MAPK signaling pathway - fly [PATH:ko04013]	0.47301	0.86787
223	MAPK signaling pathway - plant [PATH:ko04016]	0.624617	0.937004
224	MAPK signaling pathway - yeast [PATH:ko04011]	0.758774	0.949386
225	Measles [PATH:ko05162]	0.204383	0.742197
226	Meiosis - yeast [PATH:ko04113]	0.459023	0.864766
227	Melanogenesis [PATH:ko04916]	0.260672	0.742197
228	Membrane trafficking [BR:ko04131]	0.127378	0.742197
229	Messenger RNA biogenesis [BR:ko03019]	0.846712	0.980021
230	Metabolism of xenobiotics by cytochrome P450 [PATH:ko00980]	0.846712	0.980021
232	MicroRNAs in cancer [PATH:ko05206]	0.531183	0.879055
233	Mineral absorption [PATH:ko04978]	0.196253	0.742197
234	Mismatch repair [PATH:ko03430]	0.640841	0.937004
235	Mitochondrial biogenesis [BR:ko03029]	0.882483	0.980021
236	Mitophagy - animal [PATH:ko04137]	0.282877	0.742197
237	Monobactam biosynthesis [PATH:ko00261]	0.0786549	0.677218
238	Monoterpenoid biosynthesis [PATH:ko00902]	0.260672	0.742197
239	mRNA surveillance pathway [PATH:ko03015]	0.749788	0.949386
240	mTOR signaling pathway [PATH:ko04150]	0.354325	0.82462
241	Naphthalene degradation [PATH:ko00626]	0.990928	0.995647
242	Necroptosis [PATH:ko04217]	0.592704	0.912851
243	Neomycin, kanamycin and gentamicin biosynthesis [PATH:ko00524]	0.516314	0.879055
244	N-Glycan biosynthesis [PATH:ko00510]	0.776157	0.949386
245	Nicotinate and nicotinamide metabolism [PATH:ko00760]	0.0639209	0.677218
247	Nitrotoluene degradation [PATH:ko00633]	0.657235	0.937004
248	NOD-like receptor signaling pathway [PATH:ko04621]	0.531183	0.879055
249	Non-alcoholic fatty liver disease [PATH:ko04932]	0.47301	0.86787
250	Non-homologous end-joining [PATH:ko03450]	0.127378	0.742197
251	Nonribosomal peptide structures [PATH:ko01054]	0.640841	0.937004
252	Novobiocin biosynthesis [PATH:ko00401]	0.972789	0.995647
253	Nucleotide excision repair [PATH:ko03420]	0.100737	0.677218
254	Nucleotide metabolism	0.152305	0.742197
255	O-Antigen nucleotide sugar biosynthesis [PATH:ko00541]	0.0869739	0.677218
256	One carbon pool by folate [PATH:ko00670]	0.152305	0.742197
257	Osteoclast differentiation [PATH:ko04380]	0.233878	0.742197
258	Other glycan degradation [PATH:ko00511]	0.173262	0.742197
259	Other types of O-glycan biosynthesis [PATH:ko00514]	0.923336	0.990549
260	Others	0.882483	0.980021
261	Oxidative phosphorylation [PATH:ko00190]	0.127378	0.742197
262	Oxytocin signaling pathway [PATH:ko04921]	0.0606094	0.677218
263	p53 signaling pathway [PATH:ko04115]	0.248625	0.742197
264	Pancreatic cancer [PATH:ko05212]	0.260672	0.742197
265	Pancreatic secretion [PATH:ko04972]	0.343817	0.815117
266	Pantothenate and CoA biosynthesis [PATH:ko00770]	0.309839	0.764631
267	Parathyroid hormone synthesis, secretion and action [PATH:ko04928]	0.372157	0.848921
268	Parkinson disease [PATH:ko05012]	0.707367	0.949386
269	Pathogenic Escherichia coli infection [PATH:ko05130]	0.936562	0.990549
270	Pathways in cancer [PATH:ko05200]	0.954664	0.995647
271	Pathways of neurodegeneration - multiple diseases [PATH:ko05022]	0.936562	0.990549
272	Penicillin and cephalosporin biosynthesis [PATH:ko00311]	0.546261	0.883227
273	Pentose and glucuronate interconversions [PATH:ko00040]	0.47301	0.86787
274	Pentose phosphate pathway [PATH:ko00030]	0.445266	0.864766
276	Peptidoglycan biosynthesis [PATH:ko00550]	0.936562	0.990549
277	Peptidoglycan biosynthesis and degradation proteins [BR:ko01011]	0.501659	0.879055
278	Peroxisome [PATH:ko04146]	0.204383	0.742197
279	Pertussis [PATH:ko05133]	0.657235	0.937004
280	Phagosome [PATH:ko04145]	0.319911	0.78281
281	Phenazine biosynthesis [PATH:ko00405]	0.248625	0.742197
282	Phenylalanine metabolism [PATH:ko00360]	0.724371	0.949386
283	Phenylalanine, tyrosine and tryptophan biosynthesis [PATH:ko00400]	0.367714	0.843345
284	Phenylpropanoid biosynthesis [PATH:ko00940]	0.487223	0.879055
286	Phospholipase D signaling pathway [PATH:ko04072]	0.196253	0.742197
287	Phosphonate and phosphinate metabolism [PATH:ko00440]	0.741509	0.949386
288	Phosphotransferase system (PTS) [PATH:ko02060]	0.546261	0.883227
290	Photosynthesis [PATH:ko00195]	0.846712	0.980021
291	Photosynthesis proteins [BR:ko00194]	0.918491	0.990549
292	PI3K-Akt signaling pathway [PATH:ko04151]	0.758774	0.949386
293	Plant hormone signal transduction [PATH:ko04075]	0.299013	0.751091
294	Plant-pathogen interaction [PATH:ko04626]	0.776157	0.949386
295	Platelet activation [PATH:ko04611]	0.233878	0.742197
296	Platinum drug resistance [PATH:ko01524]	0.268034	0.742197
297	Polycyclic aromatic hydrocarbon degradation [PATH:ko00624]	0.811247	0.975345
298	Polyketide biosynthesis proteins [BR:ko01008]	0.60857	0.9238
299	Polyketide sugar unit biosynthesis [PATH:ko00523]	0.100737	0.677218
300	Porphyrin and chlorophyll metabolism [PATH:ko00860]	0.355642	0.82462
301	PPAR signaling pathway [PATH:ko03320]	0.0827315	0.677218
302	Prenyltransferases [BR:ko01006]	0.196253	0.742197
303	Primary bile acid biosynthesis [PATH:ko00120]	0.188359	0.742197
304	Primary immunodeficiency [PATH:ko05340]	0.0606094	0.677218
305	Prion disease [PATH:ko05020]	0.828936	0.980021
306	Prodigiosin biosynthesis [PATH:ko00333]	0.392598	0.859411
307	Progesterone-mediated oocyte maturation [PATH:ko04914]	0.776157	0.949386
308	Prokaryotic defense system [BR:ko02048]	0.459023	0.864766
309	Prolactin signaling pathway [PATH:ko04917]	0.343817	0.815117
310	Propanoate metabolism [PATH:ko00640]	0.936562	0.990549
311	Prostate cancer [PATH:ko05215]	0.776157	0.949386
312	Proteasome [BR:ko03051]	0.299013	0.751091
313	Proteasome [PATH:ko03050]	0.673792	0.938416
314	Protein digestion and absorption [PATH:ko04974]	0.0747397	0.677218
315	Protein export [PATH:ko03060]	0.846712	0.980021
316	Protein kinases [BR:ko01001]	0.954664	0.995647
317	Protein phosphatases and associated proteins [BR:ko01009]	0.900462	0.990549
318	Protein processing	0.133297	0.742197
319	Protein processing in endoplasmic reticulum [PATH:ko04141]	0.105685	0.677218
320	Proteoglycans [BR:ko00535]	0.418022	0.859411
322	Proximal tubule bicarbonate reclamation [PATH:ko04964]	0.299013	0.751091
323	Purine metabolism [PATH:ko00230]	0.0639209	0.677218
324	Pyrimidine metabolism [PATH:ko00240]	0.196253	0.742197
325	Pyruvate metabolism [PATH:ko00620]	0.758774	0.949386
326	Quorum sensing [PATH:ko02024]	0.459023	0.864766
327	Rap1 signaling pathway [PATH:ko04015]	0.233878	0.742197
328	Ras signaling pathway [PATH:ko04014]	0.425414	0.859411
329	Regulation of actin cytoskeleton [PATH:ko04810]	0.862624	0.980021
330	Regulation of lipolysis in adipocytes [PATH:ko04923]	0.872197	0.980021
331	Renal cell carcinoma [PATH:ko05211]	0.724371	0.949386
332	Renin secretion [PATH:ko04924]	0.972789	0.995647
333	Renin-angiotensin system [PATH:ko04614]	0.811247	0.975345
334	Replication and repair	0.673792	0.938416
335	Retinol metabolism [PATH:ko00830]	0.741509	0.949386
336	Retrograde endocannabinoid signaling [PATH:ko04723]	0.581154	0.912851
337	Rheumatoid arthritis [PATH:ko05323]	0.425414	0.859411
338	Riboflavin metabolism [PATH:ko00740]	0.180696	0.742197
339	Ribosome [BR:ko03011]	0.561545	0.894233
340	Ribosome [PATH:ko03010]	0.561545	0.894233
341	Ribosome biogenesis [BR:ko03009]	0.531183	0.879055
342	Ribosome biogenesis in eukaryotes [PATH:ko03008]	0.418454	0.859411
343	RIG-I-like receptor signaling pathway [PATH:ko04622]	0.936562	0.990549
344	RNA degradation [PATH:ko03018]	0.47301	0.86787
345	RNA polymerase [PATH:ko03020]	0.990928	0.995647
346	RNA transport [PATH:ko03013]	0.707367	0.949386
347	Salivary secretion [PATH:ko04970]	0.431742	0.859411
348	Salmonella infection [PATH:ko05132]	0.145757	0.742197
349	Secondary bile acid biosynthesis [PATH:ko00121]	0.828936	0.980021
350	Secondary metabolism	0.531183	0.879055
352	Selenocompound metabolism [PATH:ko00450]	0.592704	0.912851
353	Serotonergic synapse [PATH:ko04726]	0.990928	0.995647
354	Sesquiterpenoid and triterpenoid biosynthesis [PATH:ko00909]	0.264739	0.742197
355	Shigellosis [PATH:ko05131]	0.105685	0.677218
356	Signaling pathways regulating pluripotency of stem cells [PATH:ko04550]	0.161814	0.742197
358	Small cell lung cancer [PATH:ko05222]	0.248625	0.742197
359	Sphingolipid metabolism [PATH:ko00600]	0.204383	0.742197
360	Sphingolipid signaling pathway [PATH:ko04071]	0.105916	0.677218
361	Spinocerebellar ataxia [PATH:ko05017]	0.0959727	0.677218
362	Spliceosome [BR:ko03041]	0.756231	0.949386
363	Spliceosome [PATH:ko03040]	0.756231	0.949386
364	Staphylococcus aureus infection [PATH:ko05150]	0.332241	0.801176
365	Starch and sucrose metabolism [PATH:ko00500]	0.577027	0.912006
366	Staurosporine biosynthesis [PATH:ko00404]	0.954664	0.995647
367	Steroid biosynthesis [PATH:ko00100]	0.557156	0.894233
368	Steroid degradation [PATH:ko00984]	0.734208	0.949386
369	Steroid hormone biosynthesis [PATH:ko00140]	0.531183	0.879055
370	Stilbenoid, diarylheptanoid and gingerol biosynthesis [PATH:ko00945]	0.882483	0.980021
371	Streptomycin biosynthesis [PATH:ko00521]	0.0574383	0.677218
372	Structural proteins	0.445266	0.864766
373	Styrene degradation [PATH:ko00643]	0.741509	0.949386
374	Sulfur metabolism [PATH:ko00920]	0.431742	0.859411
376	Synaptic vesicle cycle [PATH:ko04721]	0.425414	0.859411
377	Synthesis and degradation of ketone bodies [PATH:ko00072]	0.188359	0.742197
379	Taurine and hypotaurine metabolism [PATH:ko00430]	0.846712	0.980021
380	Terpenoid backbone biosynthesis [PATH:ko00900]	0.640841	0.937004
381	Tetracycline biosynthesis [PATH:ko00253]	0.105685	0.677218
382	Th17 cell differentiation [PATH:ko04659]	0.776157	0.949386
383	Thermogenesis [PATH:ko04714]	0.139422	0.742197
384	Thiamine metabolism [PATH:ko00730]	0.954664	0.995647
385	Thyroid hormone signaling pathway [PATH:ko04919]	0.516314	0.879055
386	Thyroid hormone synthesis [PATH:ko04918]	0.592704	0.912851
387	Tight junction [PATH:ko04530]	0.282877	0.742197
388	Toll and Imd signaling pathway [PATH:ko04624]	0.152305	0.742197
389	Toluene degradation [PATH:ko00623]	1	1
390	Toxoplasmosis [PATH:ko05145]	0.230201	0.742197
391	Transcription	0.212749	0.742197
392	Transcription factors [BR:ko03000]	0.0709818	0.677218
393	Transcription machinery [BR:ko03021]	0.673792	0.938416
394	Transfer RNA biogenesis [BR:ko03016]	0.673792	0.938416
395	Translation	0.100737	0.677218
396	Translation factors [BR:ko03012]	0.640841	0.937004
397	Transport	0.531183	0.879055
398	Transporters [BR:ko02000]	0.268034	0.742197
399	Tropane, piperidine and pyridine alkaloid biosynthesis [PATH:ko00960]	0.741509	0.949386
400	Tryptophan metabolism [PATH:ko00380]	0.936562	0.990549
401	Tuberculosis [PATH:ko05152]	0.367714	0.843345
402	Two-component system [BR:ko02022]	0.531183	0.879055
403	Two-component system [PATH:ko02020]	0.577027	0.912006
404	Type I diabetes mellitus [PATH:ko04940]	0.268034	0.742197
405	Type I polyketide structures [PATH:ko01052]	0.811013	0.975345
406	Type II diabetes mellitus [PATH:ko04930]	0.239291	0.742197
407	Tyrosine metabolism [PATH:ko00350]	0.936562	0.990549
408	Ubiquinone and other terpenoid-quinone biosynthesis [PATH:ko00130]	0.972789	0.995647
409	Ubiquitin mediated proteolysis [PATH:ko04120]	0.282877	0.742197
410	Ubiquitin system [BR:ko04121]	0.230201	0.742197
411	Unclassified viral proteins	0.741509	0.949386
412	Valine, leucine and isoleucine biosynthesis [PATH:ko00290]	0.0544035	0.677218
413	Valine, leucine and isoleucine degradation [PATH:ko00280]	0.936562	0.990549
414	Vancomycin resistance [PATH:ko01502]	0.487223	0.879055
415	Various types of N-glycan biosynthesis [PATH:ko00513]	0.145757	0.742197
416	Vibrio cholerae infection [PATH:ko05110]	0.0786549	0.677218
417	Viral carcinogenesis [PATH:ko05203]	0.405406	0.859411
418	Viral myocarditis [PATH:ko05416]	0.248625	0.742197
419	Viral proteins [BR:ko03200]	0.0747397	0.677218
420	Vitamin B6 metabolism [PATH:ko00750]	0.248625	0.742197
421	Xylene degradation [PATH:ko00622]	0.501659	0.879055
422	Yersinia infection [PATH:ko05135]	0.657235	0.937004
423	Zeatin biosynthesis [PATH:ko00908]	0.100737	0.677218
